# Supplementary material for: The Impact of Menstrual Cycle Phase on Economic Choice and Rationality
Source: PLoS One. 2016 Jan 29;11(1):e0144080. doi: 10.1371/journal.pone.0144080 (PMC4732761; doi:10.1371/journal.pone.0144080)
Supplement: S1 Data — (ZIP) [file pone.0144080.s001.zip]

Archive with 2 entries (2 files):
- LazzaroS1Data.mat
- README.txt
