# Supplementary material for: The Impact of Menstrual Cycle Phase on Economic Choice and Rationality
Source: PLoS One. 2016 Jan 29;11(1):e0144080. doi: 10.1371/journal.pone.0144080 (PMC4732761; doi:10.1371/journal.pone.0144080)
Supplement: S1 Data — (ZIP) [file pone.0144080.s001.zip › README.txt]

LazzaroPlosOneData.mat is in the MATLAB data format.

It contains structure arrays femaledata and maledata.


femaledata contains data from 36 female subjects tested in four sessions with the following fields:


1) subject - Subject number.

2) sess - Data are ordered by menstrual cycle phase. This vector indicates the actual testing order of the four sessions.

3) data - Each cell contains gambling data for one session. Each row is one trial with the first column as the certain amount, the second column as the potential gain amount, the third column as the potential loss amount, and the fourth column as 1 if the subject chose to gamble on that trial and 0 otherwise.

4) phase - Data are stored in the following order: menses, mid-follicular, ovulation, and luteal.

5) phasenum - This vector indicates that all data are stored in the same order according to cycle phase.

6) mixgam - The number of gambles chosen in mixed gamble trials for each cycle phase.

7) gaingam - The number of gambles chosen in gain-only trials for each cycle phase.

8) estradiol - Estradiol levels for each cycle phase (pg/ml).

9) progesterone - Progesterone levels for each cycle phase (pg/ml).


maledata contains data from 36 male subjects tested in one session with the following fields:

1) subject - Subject number.

2) sess - Subjects were tested in one session.

3) data - Gambling data in the same format as femaledata.

4) mixgam - The number of gambles chosen in mixed gamble trials.

5) gaingam - The number of gambles chosen in gain-only trials.
